# Supplementary material for: Comparative Insights on Inpatient Outcomes in Diastolic Heart Failure with and Without Amyloidosis: A Nationwide Propensity-Matched Analysis
Source: J Cardiovasc Dev Dis. 2025 May 16;12(5):190. doi: 10.3390/jcdd12050190 (PMC12111973; doi:10.3390/jcdd12050190)
Supplement: Supplementary file 1 [file jcdd-12-00190-s001.zip]

Archive with 1 entries (1 files):
- jcdd-3492666-supplementary.pdf
